# Supplementary material for: Unlocking the Potential of vB_EfaS_LOK1: A Newly Isolated Bacteriophage Against Enterococcus faecalis
Source: Microorganisms. 2025 Oct 21;13(10):2414. doi: 10.3390/microorganisms13102414 (PMC12566377; doi:10.3390/microorganisms13102414)
Supplement: Supplementary file 1 [file microorganisms-13-02414-s001.zip]

Archive with 1 entries (1 files):
- microorganisms-3844193-supplementary.pdf
